# Supplementary material for: Opposing functions of the plant TOPLESS gene family during SNC1-mediated autoimmunity
Source: PLoS Genet. 2021 Feb 23;17(2):e1009026. doi: 10.1371/journal.pgen.1009026 (PMC7935258; doi:10.1371/journal.pgen.1009026)
Supplement: S1 Data — (XLSX) [file pgen.1009026.s010.xlsx]

## Sheet: Fig1B
genotype	plant#	mass(mg)			genotype	plant#	mass(mg)		genotype	plant#	mass(mg)		genotype	plant#	mass(mg)		genotype	plant#	mass(mg)		genotype	plant#	mass(mg)		genotype	plant#	mass(mg)
Col-0	1	434.8			tpl8	1	174.5		tpr1-2	1	176.1		tpr2-2	1	64		tpr3-1	1	136.4		tpr4-1	1	105.4		srfr1-4	1	83.7
	2	266.4				2	163.4			2	130			2	58.6			2	104.5			2	75.3			2	227.9
	3	293.1				3	268.1			3	189.6			3	42.2			3	146.9			3	149.2			3	157.2
	4	287				4	185.6			4	151.2			4	198.8			4	136.5			4	77.1			4	148.1
	5	230.4				5	264.7			5	163.5			5	75.4			5	137.2			5	119.8			5	150.6
	6	237				6	322.6			6	112.3			6	44.7			6	123.6			6	121.9			6	148.4
	7	dead				7	201.8			7	172			7	31.3			7	161.7			7	128.3			7	151.4
	8	352.2				8	262.7			8	131.2			8	42.5			8	102.6			8	96.6			8	125.5
	9	288				9	360.6			9	112.2			9	137.6			9	130.7			9	116.3			9	174.1
	10	309.8				10	247.6			10	101.3			10	24.5			10	136.8			10	111.5			10	159.5
	11	241.8				11	128.9			11	153.7			11	34.3			11	127.6			11	130			11	135.9
	12	422.8				12	246.7			12	102.2			12	59.8			12	111.9			12	86.7			12	79.7
	13	173.6				13	133.9			13	114.6			13	77.6			13	124.1			13	103.4			13	32.9
	14	270.7				14	133.2			14	106.3			14	47.9			14	102.5			14	98.8			14	179.9
	15	314.2				15	239.1			15	95.1			15	67.8			15	83.9			15	45			15	143.1
	16	no plant				16	237.3			16	147.2			16	66.4			16	62.9			16	88.9			16	171.1
	17	281.5				17	202.7			17	137.1			17	170.6			17	129			17	104.1			17	127.4
	18	313.5				18	233.5			18	118.5			18	69.1			18	132.5			18	48.3			18	145.3
	19	477				19	241.1			19	163.8			19	53.4			19	87.4			19	105.2			19	120.9
	20	332.6				20	279			20	135.5			20	47			20	125.8			20	78.7			20	99.4
Col-0	1	213.9			tpl8	1	137.3		tpr1-2	1	59.6		tpr2-2	1	33.8		tpr3-1	1	48.4		tpr4-1	1	38.6		srfr1-4	1	35.4
	2	184.2				2	147			2	45.8			2	39.9			2	29.4			2	44.9			2	35.5
	3	296.1				3	114			3	45.3			3	20.2			3	35.8			3	29.9			3	41.8
	4	366.8				4	130.6			4	66.1			4	31.5			4	45.8			4	28.8			4	64.1
	5	408.7				5	168.3			5	32.1			5	dead			5	59.8			5	36.5			5	69
	6	260.7				6	134.7			6	41.2			6	34.2			6	35.9			6	30.2			6	62.9
	7	342.5				7	131.4			7	50.7			7	19.7			7	56.3			7	23.1			7	61
	8	266				8	137.5			8	44.1			8	24.3			8	39.1			8	50.2			8	41.4
	9	272				9	128.8			9	35.5			9	17.5			9	31.8			9	27.8			9	55.1
	10	315.6				10	112.3			10	45.4			10	23.5			10	56.6			10	23.2			10	65.4
	11	108.9				11	125			11	48.9			11	26.1			11	48.1			11	29.3			11	58.7
	12	122.8				12	156.2			12	36.5			12	20.2			12	24.2			12	38.9			12	56.6
	13	319.1				13	68.2			13	34.8			13	23.5			13	51.6			13	35.6			13	43.5
	14	220.4				14	111.5			14	38.1			14	32.3			14	44.6			14	41.3			14	73.5
	15	208.1				15	98.1			15	73.5			15	3.7			15	39.4			15	37.3			15	55.5
	16	193.2				16	145.9			16	50.6			16	18.1			16	26			16	40.5			16	34.6
	17	297.3				17	133			17	36.9			17	26.9			17	46.8			17	32.5			17	67.5
	18	281.9				18	144.1			18	40.8			18	18.9			18	38.7			18	36			18	110.2
	19	230.7				19	105.4			19	40.5			19	27			19	40.8			19	31.3			19	33.8
	20	180.7				20	89.5			20	39.3			20	35.8			20	44.6			20	36.6			20	64
	mean	279.368				mean	176.145			mean	90.4775			mean	48.4769			mean	81.205			mean	67.075			mean	97.2875
	stdevp	79.4772				stdevp	67.778			stdevp	49.6747			stdevp	39.697			stdevp	42.8344			stdevp	37.4496			stdevp	51.4724

## Sheet: Fig2B
genotype	plant#	mass(mg)		genotype	plant#	mass(mg)		genotype	plant#	mass(mg)		genotype	plant#	mass(mg)		genotype	plant#	mass(mg)		genotype	plant#	mass(mg)
Col-0	1	347.6		tpr2-1	1	229.9		tpr2-2	1	320.5		srfr1-4	1	102		srfr1-4 tpr2-1	1	36.5		srfr1-4 tpr2-2	1	40.8
	2	324.3			2	348.2			2	221.6			2	153.2			2	32			2	30.2
	3	251.9			3	336.6			3	286.1			3	65			3	37.2			3	32.9
	4	303.5			4	381.7			4	280.1			4	30.5			4	38.4			4	35.3
	5	202.6			5	311.5			5	302.1			5	70			5	38			5	36.2
	6	319.2			6	410.3			6	272.3			6	63.4			6	34.5			6	35.5
	7	203.9			7	323.1			7	321.2			7	53.6			7	41.1			7	25.8
	8	331.7			8	390			8	229.3			8	75.6			8	36.7			8	44.4
	9	334.8			9	367.2			9	299.6			9	91.4			9	25.2			9	25.4
	10	290.8			10	333			10	232.1			10	94			10	46.6			10	16.3
	11	288.6			11	353.5			11	238.2			11	66.7			11	39.6			11	33.3
	12	186.3			12	343.8			12	183.6			12	54.9			12	33.4			12	25.8
	13	320.5			13	279.6			13	260.7			13	47.8			13	34.7			13	38.6
	14	276.9			14	179.5			14	266.3			14	88.7			14	50.1			14	27.7
	15	320.5			15	159.4			15	343.9			15	74			15	23.7			15	18
	16	434.6			16	198.9			16	264			16	64			16	33.1			16	21
	17	371.8			17	247.3			17	342.3			17	91			17	45.9			17	20.1
	18	423.2			18	197.8			18	388.2			18	65.2			18	43.8			18	32.6
	19	378.9			19	218.6			19	384.8			19	79.3			19	42.6			19	38.8
	20	461.1			20	284.4			20	316.6			20	78.2			20	34.5			20	20.8
	21	349.8			21	248.6			21	327.3			21	106.7			21	36.4			21	17
	22	332.1			22	255.2			22	245.5			22	71.6			22	31.2			22	34.7
	23	295.8			23	291.1			23	341.2			23	92.4			23	27.4			23	18.5
	24	262.5			24	215.2			24	248.3			24	62.8			24	34.1			24
	mean	317.204			mean	287.683			mean	288.158			mean	76.75			mean	36.5292			mean	29.1174
	stdevp	67.5354			stdevp	70.6709			stdevp	51.2402			stdevp	23.6908			stdevp	6.33716			stdevp	8.2377

## Sheet: Fig3B
	genotype	plant#	mass(mg)		genotype	plant#	mass(mg)		genotype	plant#	mass(mg)			GT	mass	mean	std dev
	srfr1-4	1	27.9		srfr1-4 tpr2-2	1	29.4		srfr1-4 tpr2-2 tpr3-1	1	21.6			srfr1-4	27.9
		2	44.9			2	73			2	11			srfr1-4	44.9
		3	79.6			3	23.6			3	11.6			srfr1-4	79.6
		4	88.1			4	50.8			4	7.9			srfr1-4	88.1
		5	65.6			5	99.8			5	15			srfr1-4	65.6
		6	57.1			6	49.6			6	42.8			srfr1-4	57.1
		7	47.5			7	44.2			7	18.7			srfr1-4	47.5
		8	67.2			8	37.7			8	17.7			srfr1-4	67.2
		9	88.2			9	34.3			9	14.4			srfr1-4	88.2
		10	72.4			10	29.1			10	9			srfr1-4	72.4
		11	54.4			11	23.2			11	17.7			srfr1-4	54.4
		12	59.8			12	34.5			12	9.9			srfr1-4	59.8
		13	110.2			13	43.2			13	10.6			srfr1-4	110.2
		14	58.3			14	45.2			14	13.6			srfr1-4	58.3
		15	113.9			15	54.5			15	42.2			srfr1-4	113.9
		16	94			16	57.5			16	38.2			srfr1-4	94
		17	89.6			17	35.6			17	37.4			srfr1-4	89.6
		18	101.6			18	69.2			18	21.6			srfr1-4	101.6
		19	60.5			19	29.6			19	33.5			srfr1-4	60.5
		20	96.5			20	35			20	17.1			srfr1-4	96.5
		21	77.5			21	11.4			21	18.7			srfr1-4	77.5
		22	42.7			22	38.9			22	8.2			srfr1-4	42.7
		23	34.5			23	19.2			23	17.3			srfr1-4	34.5
		24	67.7			24	NA			24	12.7			srfr1-4	67.7
		mean	70.8208			mean	42.1087			mean	19.5167			srfr1-4	72.4
		stdevp	23.4785			stdevp	19.1679			stdevp	10.8524			srfr1-4	95.3
														srfr1-4	84.1
														srfr1-4	83.9
genotype	plant#	mass(mg)		genotype	plant#	mass(mg)		genotype	plant#	mass(mg)				srfr1-4	67.7
srfr1-4	1	72.4		srfr1-4 tpr2-2	1	37.2		srfr1-4 tpr2-2 tpr3-1	1	6.8				srfr1-4	79.4
	2	95.3			2	34.7			2	7.7				srfr1-4	67.6
	3	84.1			3	25.6			3	15.8				srfr1-4	39.4
	4	83.9			4	28.3			4	no plant				srfr1-4	45.7
	5	67.7			5	33.2			5	21.1				srfr1-4	35.5
	6	79.4			6	15.3			6	9.5				srfr1-4	61.8
	7	67.6			7	34.7			7	16.8				srfr1-4	55.2
	8	39.4			8	44.7			8	11				srfr1-4	59.2
	9	45.7			9	47.3			9	no plant				srfr1-4	94.6
	10	35.5			10	30			10	28.3				srfr1-4	66.6
	11	61.8			11	27.5			11	13.9				srfr1-4	46.8
	12	55.2			12	12.2			12	7.2				srfr1-4	56.3
	13	59.2			13	31.2			13	no plant				srfr1-4	55.4	68.2524	20.9249
	14	94.6			14	83.9			14	no plant				srfr1-4 tpr2-2	29.4
	15	66.6			15	38.6			15	no plant				srfr1-4 tpr2-2	73
	16	46.8			16	60.8			16	3.6				srfr1-4 tpr2-2	23.6
	17	56.3			17	35.7			17	0.7				srfr1-4 tpr2-2	50.8
	18	55.4			18	21.9			18	no plant				srfr1-4 tpr2-2	99.8
	mean	64.8278			mean	35.7111			mean	11.8667				srfr1-4 tpr2-2	49.6
	stdevp	17.2104			stdevp	16.0266			stdevp	7.43554				srfr1-4 tpr2-2	44.2
														srfr1-4 tpr2-2	37.7
														srfr1-4 tpr2-2	34.3
														srfr1-4 tpr2-2	29.1
														srfr1-4 tpr2-2	23.2
														srfr1-4 tpr2-2	34.5
														srfr1-4 tpr2-2	43.2
														srfr1-4 tpr2-2	45.2
														srfr1-4 tpr2-2	54.5
														srfr1-4 tpr2-2	57.5
														srfr1-4 tpr2-2	35.6
														srfr1-4 tpr2-2	69.2
														srfr1-4 tpr2-2	29.6
														srfr1-4 tpr2-2	35
														srfr1-4 tpr2-2	11.4
														srfr1-4 tpr2-2	38.9
														srfr1-4 tpr2-2	19.2
														srfr1-4 tpr2-2	NA
														srfr1-4 tpr2-2	37.2
														srfr1-4 tpr2-2	34.7
														srfr1-4 tpr2-2	25.6
														srfr1-4 tpr2-2	28.3
														srfr1-4 tpr2-2	33.2
														srfr1-4 tpr2-2	15.3
														srfr1-4 tpr2-2	34.7
														srfr1-4 tpr2-2	44.7
														srfr1-4 tpr2-2	47.3
														srfr1-4 tpr2-2	30
														srfr1-4 tpr2-2	27.5
														srfr1-4 tpr2-2	12.2
														srfr1-4 tpr2-2	31.2
														srfr1-4 tpr2-2	83.9
														srfr1-4 tpr2-2	38.6
														srfr1-4 tpr2-2	60.8
														srfr1-4 tpr2-2	35.7
														srfr1-4 tpr2-2	21.9	39.3	18.137
														srfr1-4 tpr2-2 tpr3-1	21.6
														srfr1-4 tpr2-2 tpr3-1	11
														srfr1-4 tpr2-2 tpr3-1	11.6
														srfr1-4 tpr2-2 tpr3-1	7.9
														srfr1-4 tpr2-2 tpr3-1	15
														srfr1-4 tpr2-2 tpr3-1	42.8
														srfr1-4 tpr2-2 tpr3-1	18.7
														srfr1-4 tpr2-2 tpr3-1	17.7
														srfr1-4 tpr2-2 tpr3-1	14.4
														srfr1-4 tpr2-2 tpr3-1	9
														srfr1-4 tpr2-2 tpr3-1	17.7
														srfr1-4 tpr2-2 tpr3-1	9.9
														srfr1-4 tpr2-2 tpr3-1	10.6
														srfr1-4 tpr2-2 tpr3-1	13.6
														srfr1-4 tpr2-2 tpr3-1	42.2
														srfr1-4 tpr2-2 tpr3-1	38.2
														srfr1-4 tpr2-2 tpr3-1	37.4
														srfr1-4 tpr2-2 tpr3-1	21.6
														srfr1-4 tpr2-2 tpr3-1	33.5
														srfr1-4 tpr2-2 tpr3-1	17.1
														srfr1-4 tpr2-2 tpr3-1	18.7
														srfr1-4 tpr2-2 tpr3-1	8.2
														srfr1-4 tpr2-2 tpr3-1	17.3
														srfr1-4 tpr2-2 tpr3-1	12.7
														srfr1-4 tpr2-2 tpr3-1	6.8
														srfr1-4 tpr2-2 tpr3-1	7.7
														srfr1-4 tpr2-2 tpr3-1	15.8
														srfr1-4 tpr2-2 tpr3-1	NA
														srfr1-4 tpr2-2 tpr3-1	21.1
														srfr1-4 tpr2-2 tpr3-1	9.5
														srfr1-4 tpr2-2 tpr3-1	16.8
														srfr1-4 tpr2-2 tpr3-1	11
														srfr1-4 tpr2-2 tpr3-1	NA
														srfr1-4 tpr2-2 tpr3-1	28.3
														srfr1-4 tpr2-2 tpr3-1	13.9
														srfr1-4 tpr2-2 tpr3-1	7.2
														srfr1-4 tpr2-2 tpr3-1	NA
														srfr1-4 tpr2-2 tpr3-1	NA
														srfr1-4 tpr2-2 tpr3-1	NA
														srfr1-4 tpr2-2 tpr3-1	3.6
														srfr1-4 tpr2-2 tpr3-1	0.7
														srfr1-4 tpr2-2 tpr3-1	NA	16.9667	10.3935

## Sheet: Fig3C
target	GT	Cq	delta Cq	exp level	mean exp	std dev
PR2	104 1	19.7041	-4.79357	27.7336	28.5852	3.68129	104	27.7336
PR2	104 1	19.0342	-4.55282	23.4713			104	23.4713
PR2	104 2	19.1628	-4.87697	29.3843			104	29.3843
PR2	104 2	18.5064	-5.07688	33.7516			104	33.7516
PR2	668 1	18.9302	-5.11738	34.7125	33.7666	3.83069	668	34.7125
PR2	668 1	18.3485	-4.97159	31.376			668	31.376
PR2	668 2	18.9228	-4.87956	29.437			668	29.437
PR2	668 2	17.8598	-5.30527	39.5409			668	39.5409
PR2	Col-0 1	24.9406	0.900913	0.535548	0.224076	0.196818	Col-0	0.535548
PR2	Col-0 1	27.7745	3.82395	0.0706115			Col-0	0.0706115
PR2	Col-0 2	26.2845	2.00163	0.249717			Col-0	0.249717
PR2	Col-0 2	28.5523	4.62847	0.0404289			Col-0	0.0404289
PR2	srfr1-4 1	19.9622	-4.16904	17.989	14.0733	5.22246	srfr1-4	17.989
PR2	srfr1-4 1	21.1947	-2.55716	5.88546			srfr1-4	5.88546
PR2	srfr1-4 2	20.384	-4.2612	19.1756			srfr1-4	19.1756
PR2	srfr1-4 2	19.7443	-3.72716	13.2431			srfr1-4	13.2431
PR2	tpr2-2 1	25.9601	1.83279	0.28072	0.219763	0.186802	tpr2-2	0.28072
PR2	tpr2-2 1	27.9808	4.07956	0.0591468			tpr2-2	0.0591468
PR2	tpr2-2 2	25.443	1.00338	0.49883			tpr2-2	0.49883
PR2	tpr2-2 2	29.6773	4.63115	0.040354			tpr2-2	0.040354
PR2	tpr3-1 1	26.4816	1.72197	0.303134	0.169174	0.108999	tpr3-1	0.303134
PR2	tpr3-1 1	28.4008	4.39006	0.0476938			tpr3-1	0.0476938
PR2	tpr3-1 2	26.4319	2.00699	0.248791			tpr3-1	0.248791
PR2	tpr3-1 2	27.3425	3.69753	0.0770782			tpr3-1	0.0770782

## Sheet: Fig3D
GT	target	Cq	delta Cq	exp	mean exp	std dev
104 1	SNC1	18.4677	-5.11935	34.7599	32.4832	3.09755	104	34.7599
104 1	SNC1	19.7134	-4.78425	27.5551			104	27.5551
104 2	SNC1	18.4355	-5.14776	35.4512			104	35.4512
104 2	SNC1	19.0323	-5.00749	32.1666			104	32.1666
668 1	SNC1	18.1405	-5.17951	36.2401	34.1942	4.28052	668	36.2401
668 1	SNC1	19.0785	-4.96911	31.3222			668	31.3222
668 2	SNC1	17.8392	-5.32582	40.108			668	40.108
668 2	SNC1	18.9391	-4.86327	29.1065			668	29.1065
Col-0 1	SNC1	20.732	-3.21861	9.30889	11.0159	1.6619	Col-0	9.30889
Col-0 1	SNC1	20.3094	-3.73029	13.2718			Col-0	13.2718
Col-0 2	SNC1	20.67	-3.25376	9.53847			Col-0	9.53847
Col-0 2	SNC1	20.7046	-3.57826	11.9444			Col-0	11.9444
srfr1-4 1	SNC1	18.9804	-4.77148	27.3124	25.8722	3.45724	srfr1-4	27.3124
srfr1-4 1	SNC1	19.5359	-4.59538	24.174			srfr1-4	24.174
srfr1-4 2	SNC1	18.5346	-4.93679	30.6283			srfr1-4	30.6283
srfr1-4 2	SNC1	20.2274	-4.4178	21.3742			srfr1-4	21.3742
tpr2-2 1	SNC1	20.764	-3.13728	8.79861	10.2377	1.05395	tpr2-2	8.79861
tpr2-2 1	SNC1	20.6246	-3.50265	11.3345			tpr2-2	11.3345
tpr2-2 2	SNC1	21.7736	-3.27257	9.66366			tpr2-2	9.66366
tpr2-2 2	SNC1	20.9602	-3.4795	11.1541			tpr2-2	11.1541
tpr3-1 1	SNC1	20.6713	-3.33936	10.1215	11.8333	2.20752	tpr3-1	10.1215
tpr3-1 1	SNC1	20.7936	-3.96598	15.6271			tpr3-1	15.6271
tpr3-1 2	SNC1	20.2084	-3.43655	10.8269			tpr3-1	10.8269
tpr3-1 2	SNC1	20.9976	-3.42729	10.7577			tpr3-1	10.7577

## Sheet: Fig4B
2018-08-29	target	sample	Cq	delta Cq	exp
	SAND	Col	23.7297
	SAND	Col	22.8138
	SAND	Col	22.9464
	SAND	Col	22.8866
	SAND	Col	23.2561
	SAND	750	22.5755
	SAND	750	22.8378
	SAND	750	23.9299
	SAND	750	23.0533
	SAND	750	23.4449				mean exp		t-test		Col	5.74319		tpr2 tpr3	6.75915
	SNC1	Col	21.2078	-2.52185	5.74319		Col-0	6.26699	0.00370594		Col	6.18012		tpr2 tpr3	6.7101
	SNC1	Col	20.1861	-2.62763	6.18012		tpr2 tpr3	7.5872			Col	6.02303		tpr2 tpr3	7.51394
	SNC1	Col	20.3559	-2.59049	6.02303						Col	7.35477		tpr2 tpr3	7.80878
	SNC1	Col	20.0079	-2.87868	7.35477						Col	6.92443		tpr2 tpr3	7.88072
	SNC1	Col	20.4644	-2.79169	6.92443						Col	6.04831		tpr2 tpr3	8.12479
	SNC1	750	19.8187	-2.75684	6.75915						Col	4.94547		tpr2 tpr3	7.01305
	SNC1	750	20.0915	-2.74634	6.7101						Col	6.91659		tpr2 tpr3	8.88703
	SNC1	750	21.0203	-2.90957	7.51394
	SNC1	750	20.0882	-2.9651	7.80878
	SNC1	750	20.4666	-2.97833	7.88072
2018-07-23	SAND	Col	23.7214
	SAND	Col	24.1657
	SAND	Col	24.5069
	SAND	750	24.3546
	SAND	750	23.7294
	SAND	750	24.456
	SNC1	Col	21.1248	-2.59653	6.04831
	SNC1	Col	21.8596	-2.30611	4.94547
	SNC1	Col	21.7169	-2.79006	6.91659
	SNC1	750	21.3323	-3.02233	8.12479
	SNC1	750	20.9194	-2.81004	7.01305
	SNC1	750	21.3043	-3.1517	8.88703

## Sheet: Fig4C
target	sample#	date	GT	Cq	delta Cq	exp	mean exp	std dev	t-test			GT	exp
PR2	10	723	750	29.4978	5.14317	0.0282976	0.0782381	0.0632779	0.591283			750	0.0282976
PR2	11	723	750	27.197	3.46755	0.0903992						750	0.0903992
PR2	12	723	750	26.5242	2.06821	0.238456						750	0.238456
PR2	7	829	750	28.4239	5.84841	0.0173561						750	0.0173561
PR2	8	829	750	27.4698	4.632	0.04033						750	0.04033
PR2	9	829	750	26.3576	3.41455	0.0937818						750	0.0937818
PR2	10	829	750	28.3187	4.3888	0.0477352						750	0.0477352
PR2	11	829	750	27.443	4.38975	0.047704						750	0.047704
PR2	12	829	750	26.7656	3.32072	0.100083						750	0.100083
PR2	7	723	Col-0	30.4382	6.71678	0.00950709	0.101888	0.104395				Col-0	0.00950709
PR2	8	723	Col-0	25.8276	1.66194	0.316015						Col-0	0.316015
PR2	9	723	Col-0	26.5114	2.00443	0.249234						Col-0	0.249234
PR2	1	829	Col-0	28.5811	4.21927	0.0536877						Col-0	0.0536877
PR2	2	829	Col-0	28.4122	4.68255	0.0389415						Col-0	0.0389415
PR2	3	829	Col-0	26.4744	3.66062	0.079076						Col-0	0.079076
PR2	4	829	Col-0	29.3487	6.40229	0.0118227						Col-0	0.0118227
PR2	5	829	Col-0	28.248	5.36145	0.0243244						Col-0	0.0243244
PR2	6	829	Col-0	26.1516	2.89555	0.134386						Col-0	0.134386
SAND	10	723	750	24.3546
SAND	11	723	750	23.7294
SAND	12	723	750	24.456
SAND	7	829	750	22.5755								tpr2-2 tpr3-1
SAND	8	829	750	22.8378
SAND	9	829	750	22.943
SAND	10	829	750	23.9299
SAND	11	829	750	23.0533
SAND	12	829	750	23.4449
SAND	7	723	Col-0	23.7214
SAND	8	723	Col-0	24.1657
SAND	9	723	Col-0	24.5069
SAND	1	829	Col-0	24.3618
SAND	2	829	Col-0	23.7297
SAND	3	829	Col-0	22.8138
SAND	4	829	Col-0	22.9464
SAND	5	829	Col-0	22.8866
SAND	6	829	Col-0	23.2561

## Sheet: Fig5B
GT	Cq	delta Cq	exp	mean exp	std dev		GT	exp
104 1	19.3282	-5.43471	43.2523	39.8453	3.71555		104	43.2523
104 2	19.1768	-5.08805	34.0138				104	34.0138
104 2	17.7743	-5.42235	42.8835				104	42.8835
104 3	18.8003	-5.29394	39.2314				104	39.2314
1226 1	19.7973	-4.491	22.4867	26.3113	4.08954		1226	22.4867
1226 1	18.8511	-4.94762	30.8589				1226	30.8589
1226 2	19.9111	-4.50119	22.646				1226	22.646															Col-0
1226 2	18.9877	-4.98599	31.6907				1226	31.6907															srfr1-4
1226 3	19.7852	-4.57736	23.8739				1226	23.8739															srfr1-4 tpr2-2
Col-0 1	20.2625	-4.12471	17.4446	15.8862	1.28988		Col-0	17.4446															TPR2-myc srfr1-4 tpr2-2
Col-0 1	21.2574	-3.83975	14.3179				Col-0	14.3179
Col-0 2	20.0815	-4.02007	16.2241				Col-0	16.2241
Col-0 2	19.8302	-3.85248	14.4449				Col-0	14.4449
Col-0 3	20.3185	-4.08741	16.9993				Col-0	16.9993
srfr1-4 1	19.0639	-4.89243	29.7007	33.171	2.55605		srfr1-4	29.7007
srfr1-4 1	18.8601	-5.13407	35.1163				srfr1-4	35.1163
srfr1-4 2	19.315	-5.00392	32.0871				srfr1-4	32.0871
srfr1-4 2	19.483	-5.20756	36.9516				srfr1-4	36.9516
srfr1-4 3	19.4343	-4.99998	31.9995				srfr1-4	31.9995

## Sheet: Fig5C
target	sample	GT	rep	Cq	delta Cq	exp	mean exp	std dev
RPP4	8	104	2	21.0768	-2.6058	6.08728	5.67079	0.566645
RPP4	9	104	3	21.3913	-2.61963	6.14593
RPP4	19	104	1	22.2472	-2.5157	5.71875
RPP4	20	104	2	20.9545	-2.24221	4.7312
RPP4	10	1226	1	21.8226	-2.17538	4.51705	4.42103	0.265364
RPP4	11	1226	2	22.128	-2.27234	4.83106
RPP4	12	1226	3	21.6426	-2.1662	4.48841
RPP4	21	1226	1	21.7324	-2.0663	4.18811
RPP4	22	1226	2	21.9449	-2.02875	4.08052
RPP4	1	Col-0	1	22.6076	-1.38128	2.60499	2.14236	0.543066
RPP4	2	Col-0	2	22.5919	-1.25195	2.38164
RPP4	3	Col-0	3	22.5353	-1.45349	2.73869
RPP4	15	Col-0	1	24.4712	-0.625907	1.54318
RPP4	16	Col-0	2	23.1533	-0.529366	1.44329
RPP4	4	srfr1-4	1	21.0736	-2.50645	5.68219	5.22145	0.479641
RPP4	5	srfr1-4	2	21.4007	-2.41357	5.3279
RPP4	6	srfr1-4	3	21.636	-2.40851	5.30927
RPP4	17	srfr1-4	1	21.5381	-2.45613	5.48742
RPP4	18	srfr1-4	2	22.5861	-2.10449	4.30047
		Col-0
		srfr1-4
		srfr1-4 tpr2-2
		TPR2-myc in srfr1-4 tpr2-2

## Sheet: Fig6B
target	GT	sample date	rep	Cq	delta Cq	exp	mean exp	std dev
RPP4	1042	05.05.17	1	21.1807	-2.40204	5.28551	6.33837	1.45952													Col-0
RPP4	1042	05.05.17	2	21.4414	-2.19058	4.56487															snc1-11
RPP4	1042	05.05.17	3	21.6273	-2.31335	4.97035															snc1-11 tpr2-2 tpr3-1
RPP4	1042	06.07.17	1	21.6995	-3.05884	8.33304															srfr1-4 snc1-11
RPP4	1042	06.07.17	2	21.4073	-2.96299	7.79736															srfr1-4 snc1-11 tpr2-2 tpr3-1
RPP4	1042	06.07.17	3	21.9196	-2.82356	7.07906
RPP4	1043	05.05.17	1	22.862	-0.505918	1.42003	1.60969	0.360824
RPP4	1043	05.05.17	2	22.8282	-0.423396	1.34108
RPP4	1043	05.05.17	3	23.1901	-0.100675	1.07228
RPP4	1043	06.07.17	1	23.6265	-1.06996	2.09938
RPP4	1043	06.07.17	2	23.5228	-0.965902	1.95328
RPP4	1043	06.07.17	3	23.5825	-0.825464	1.7721
RPP4	Col-0	05.05.17	1	21.8426	-1.87568	3.66974	4.354	0.829538
RPP4	Col-0	05.05.17	2	22.1088	-1.74067	3.3419
RPP4	Col-0	05.05.17	3	21.6229	-1.98747	3.96542
RPP4	Col-0	06.07.17	1	22.3192	-2.35165	5.10409
RPP4	Col-0	06.07.17	2	21.5991	-2.52096	5.73965
RPP4	Col-0	06.07.17	3	22.1258	-2.10541	4.30319
RPP4	snc1-11	05.05.17	1	21.8977	-1.58266	2.99522	3.64643	0.511859
RPP4	snc1-11	05.05.17	2	21.7658	-1.78305	3.44153
RPP4	snc1-11	05.05.17	3	21.7299	-1.98465	3.95765
RPP4	snc1-11	06.07.17	1	22.0602	-1.89213	3.71182
RPP4	snc1-11	06.07.17	2	22.2664	-2.18688	4.5532
RPP4	snc1-11	06.07.17	3	22.921	-1.68668	3.21916
RPP4	srfr1-4 snc1-11	05.05.17	1	20.5216	-2.71602	6.57057	8.79975	1.90568
RPP4	srfr1-4 snc1-11	05.05.17	2	20.6848	-2.89933	7.46082
RPP4	srfr1-4 snc1-11	05.05.17	3	20.6727	-2.82614	7.09175
RPP4	srfr1-4 snc1-11	06.07.17	1	21.032	-3.52515	11.5127
RPP4	srfr1-4 snc1-11	06.07.17	2	20.4114	-3.45119	10.9374
RPP4	srfr1-4 snc1-11	06.07.17	3	20.5369	-3.2056	9.22533

[truncated: 4 more sheets: Fig6C, Fig7B, Fig7C, Fig8B]
