# Supplementary material for: Opposing functions of the plant TOPLESS gene family during SNC1-mediated autoimmunity
Source: PLoS Genet. 2021 Feb 23;17(2):e1009026. doi: 10.1371/journal.pgen.1009026 (PMC7935258; doi:10.1371/journal.pgen.1009026)
Supplement: S2 Data — (XLSX) [file pgen.1009026.s011.xlsx]

## Sheet: Sheet1
genotype	plant#	mass(mg)			genotype	plant#	mass(mg)		genotype	plant#	mass(mg)		genotype	plant#	mass(mg)		genotype	plant#	mass(mg)		genotype	plant#	mass(mg)		genotype	plant#	mass(mg)
Col-0	1	146.9			tpl8	1	200.9		tpr1-2	1	233.3		tpr2-2	1	134.1		tpr3-1	1	343.7		tpr4-1	1	302.7		srfr1-4	1	34.1
	2	462.3				2	228.8			2	329.2			2	208.9			2	352.4			2	189			2	100.2
	3	331.7				3	316			3	329.6			3	435.9			3	186.2			3	317.2			3	38.6
	4	258.8				4	207.2			4	245.7			4	99.2			4	393.7			4	270.9			4	73.6
	5	201.1				5	211.3			5	321.1			5	436.6			5	135			5	318.1			5	120.3
	6	368.8				6	331.3			6	375.4			6	226.6			6	327.3			6	266.5			6	90.1
	7	205.5				7	305.2			7	199.2			7	265.5			7	358			7	377.4			7	71
	8	260.1				8	409.2			8	197.5			8	147			8	427.1			8	389			8	82.8
	9	359.2				9	350			9	361.9			9	256.7			9	316.6			9	367.1			9	82.2
	10	218.6				10	299.7			10	280.2			10	310.7			10	258.2			10	240.3			10	80.7
	11	344.1				11	265.5			11	190.4			11	106.9			11	367.9			11	257.3			11	108.3
	12	333.6				12	292.8			12	233.7			12	388.4			12	185.2			12	299			12	91.8
	13	329.6				13	202.3			13	239.9			13	384.8			13	280.1			13	300.4			13	68.8
	14	348.6				14	230.7			14	220.7			14	207.1			14	320.6			14	269.7			14	80.9
	15	354.5				15	249			15	274.7			15	214.6			15	178.8			15	258.1			15	125.2
	16	214				16	150.3			16	238			16	79.8			16	236.4			16	171.2			16	79.6
	17	313.5				17	308.7			17	146.7			17	199.3			17	209			17	276.8			17	76.6
	18	210.9				18	240.2			18	178.6			18	226.3			18	250.7			18	174.5			18	54.8
	19	202.5				19	197.1			19	65.4			19	90.8			19	184.3			19	147.7			19	46.9
	20	212.3				20	55.2			20	211.8			20	172.7			20	159.1			20	225.1			20	57.5
	mean	283.83				mean	252.57			mean	243.65			mean	229.595			mean	273.515			mean	270.9			mean	78.2
	stdevp	78.8727				stdevp	76.4308			stdevp	73.6506			stdevp	109.169			stdevp	84.6058			stdevp	65.6294			stdevp	23.8572
